# Supplementary material for: Sepsis in the Emergency Department: Different Faces, Same Fate? A Sex-Based Prognostic Analysis
Source: Int J Mol Sci. 2026 Apr 23;27(9):3753. doi: 10.3390/ijms27093753 (PMC13163694; doi:10.3390/ijms27093753)
Supplement: Supplementary file 1 [file ijms-27-03753-s001.zip]

Archive with 1 entries (1 files):
- ijms-4219932-supplementary.pdf
